# Supplementary material for: Wild pigs as sentinels for hard ticks: A case study from south-central Florida
Source: Int J Parasitol Parasites Wildl. 2018 Apr 30;7(2):161–70. doi: 10.1016/j.ijppaw.2018.04.003 (PMC6032497; doi:10.1016/j.ijppaw.2018.04.003)
Supplement: Multimedia component 1 [file mmc1.xml]

<?xml version="1.0" encoding="UTF-8" standalone="no"?><data:data><datasets><author>wisely@ufl.edu</author><type>0</type><dataset><value>3</value><reason>Other (please explain)</reason><comments>Data are included as supplementary materials</comments></dataset></datasets></data:data>
